# Supplementary material for: The Clinicopathological and Prognostic Value of CCR7 Expression in Breast Cancer Throughout the Literature: A Systematic Review and Meta-Analysis
Source: Biomedicines. 2025 Apr 21;13(4):1007. doi: 10.3390/biomedicines13041007 (PMC12024592; doi:10.3390/biomedicines13041007)
Supplement: Supplementary file 1 [file biomedicines-13-01007-s001.zip]

Archive with 1 entries (1 files):
- biomedicines-3606613-supplementary.pdf
